# Supplementary material for: Targeting ADRB2 enhances sensitivity of non-small cell lung cancer to VEGFR2 tyrosine kinase inhibitors
Source: Cell Death Discov. 2022 Jan 24;8:36. doi: 10.1038/s41420-022-00818-8 (PMC8786837; doi:10.1038/s41420-022-00818-8)
Supplement: Supplementary file 2 — Supplementary Table [file 41420_2022_818_MOESM2_ESM.xlsx]

## Sheet: Table S1
Supplementary Table 1: gene lists for Figure 1A
APA-upregulated genes				KEGG_NEUROACTIVE_LIGAND_RECEPTOR_INTERACTION
gene_name	Fold change	Padjust
FP671120.4	18.895	0		ADCYAP1R1
LINC00261	18.4547	1.93464e-18		ADORA1
SULT1A3	14.8669	9.78991e-20		ADORA2A
TMEM238	4.45421	1.66437e-19		ADORA2B
RNA5-8S5	4.30114	0		ADORA3
AC006449.7	4.28919	4.91055e-06		ADRA1A
HSPA1B	4.26625	0		ADRA1B
AC007326.4	3.65419	3.56831e-07		ADRA1D
YJEFN3	3.32973	9.59372e-17		ADRA2A
AC026401.3	3.02957	3.15478e-05		ADRA2B
ABCA1	2.99615	9.79909e-139		ADRA2C
EGR1	2.96227	3.03649e-40		ADRB1
AC025423.2	2.94378	5.60384e-07		ADRB2
AC011603.3	2.91134	7.21927e-25		ADRB3
SMIM15-AS1	2.90896	0.000234725		AGTR1
RAET1E-AS1	2.83993	2.15607e-13		AGTR2
AC126755.2	2.81991	4.46922e-28		APLNR
AP000317.2	2.8028	0.000121474		AVPR1A
HSPA1A	2.77945	0		AVPR1B
MTCO1P12	2.75946	0		AVPR2
URGCP-MRPS24	2.72934	7.39979e-21		BDKRB1
ST3GAL6	2.67075	6.01578e-05		BDKRB2
NRARP	2.60861	4.38497e-06		BRS3
CREG2	2.55994	4.50915e-17		C3AR1
ULBP3	2.50856	6.88726e-05		C5AR1
SFT2D3	2.4473	1.57089e-31		CALCR
BCRP2	2.40141	1.91896e-05		CALCRL
TMEM158	2.39959	6.87129e-20		CCKAR
GPR3	2.37336	5.86058e-10		CCKBR
AGAP13P	2.32959	3.77252e-10		CGA
FGF5	2.27416	8.18944e-17		CHRM1
AC007485.2	2.21522	8.73084e-05		CHRM2
PDCD1LG2	2.21039	6.84803e-14		CHRM3
CD274	2.19288	3.75604e-84		CHRM4
CORO2B	2.1476	3.00287e-24		CHRM5
C21orf33	2.14138	6.66165e-07		CHRNA1
CHST2	2.13983	2.37508e-15		CHRNA10
MT1X	2.13319	2.62746e-25		CHRNA2
MEIS3P1	2.12741	2.83184e-05		CHRNA3
AL022318.4	2.10441	7.90185e-16		CHRNA4
PLD6	2.09859	8.78495e-09		CHRNA5
NT5E	2.09059	3.06568e-122		CHRNA6
RAB4B-EGLN2	2.08574	5.03066e-06		CHRNA7
FOXC2	2.05259	3.26943e-11		CHRNA9
SEMA7A	2.04113	4.13231e-07		CHRNB1
COL13A1	2.03501	4.50282e-17		CHRNB2
LAT2	2.02525	2.07669e-05		CHRNB3
RGS2	2.02517	2.83394e-31		CHRNB4
SREBF1	1.9933	5.4907e-191		CHRND
DUSP5	1.9818	8.36744e-79		CHRNE
AC005538.2	1.9808	8.9681e-19		CHRNG
RAP1GAP2	1.98056	1.82495e-62		CNR1
AC140134.1	1.97565	3.26458e-06		CNR2
TNFRSF25	1.95437	0.000167603		CRHR1
ADAT3	1.93661	3.78031e-05		CRHR2
ANGPTL4	1.92494	3.34001e-117		CSH1
GBX2	1.91504	3.40738e-05		CTSG
IL11	1.91063	3.03169e-126		CYSLTR1
OSR1	1.89344	1.16328e-06		CYSLTR2
AC004585.1	1.89244	1.36213e-06		DRD1
DTX4	1.88495	3.02647e-08		DRD2
BLOC1S5-TXNDC5	1.88377	4.34729e-06		DRD3
GRAMD1B	1.88081	6.88342e-05		DRD4
EPS8L1	1.877	1.19994e-06		DRD5
SOX9	1.85721	8.37522e-18		EDNRA
GJD3	1.85271	4.12217e-05		EDNRB
TMEFF1	1.85055	6.40488e-06		F2
CREB5	1.84574	2.19281e-22		F2R
CITED4	1.84408	4.63061e-18		F2RL1
TMEM121	1.83739	6.74763e-11		F2RL2
C10orf90	1.83175	3.02853e-06		F2RL3
IFIT1	1.82296	5.34513e-05		FPR1
PITPNC1	1.82296	2.15607e-13		FPR2
KRT15	1.8191	0.000492832		FPR3
SPNS2	1.81694	8.93973e-11		FSHB
SP9	1.81234	6.51605e-06		FSHR
SFRP1	1.80304	4.40473e-59		GABBR1
ADAMTS1	1.79207	1.67222e-17		GABBR2
C2orf72	1.78486	0.000538944		GABRA1
CHCHD10	1.78382	5.23847e-39		GABRA2
ETV1	1.77128	4.53305e-29		GABRA3
AC107884.1	1.76995	0.00027391		GABRA4
ACSL3	1.76608	2.28782e-180		GABRA5
TRIM34	1.76519	3.27083e-09		GABRA6
FZD8	1.75948	5.9261e-13		GABRB1
MYL12B	1.75699	2.31529e-29		GABRB2
PHLDA2	1.75361	8.37127e-46		GABRB3
C16orf74	1.752	3.36169e-06		GABRD
LRFN1	1.73967	1.43445e-09		GABRE
CARD6	1.73264	4.02387e-08		GABRG1
PLAUR	1.72524	7.93986e-59		GABRG2
GALNT4	1.72391	1.25803e-10		GABRG3
AC068631.2	1.72377	0.000118104		GABRP
TNFSF12-TNFSF13	1.71148	5.63459e-08		GABRQ
PCDHGC3	1.70969	0.00050365		GABRR1
MAP2K3	1.70716	7.26702e-77		GABRR2
BLOC1S4	1.69984	5.40413e-15		GALR1
SPRY4	1.69454	3.61536e-10		GALR2
FAM50B	1.68575	8.65141e-05		GALR3
ZNF358	1.68571	1.85629e-11		GCGR
MFSD2A	1.67937	9.21898e-05		GH1
DUSP7	1.67806	4.26393e-12		GH2
NKX3-1	1.67601	3.75752e-07		GHR
FAM95B1	1.67075	0.00024986		GHRHR
RNASEL	1.6566	4.36746e-06		GHSR
PARD6A	1.65568	3.64784e-05		GIPR
HK2	1.65301	4.23816e-05		GLP1R
ENTPD7	1.6422	5.64578e-27		GLP2R
KCNF1	1.64106	7.6204e-07		GLRA1
AQP3	1.63626	3.13116e-08		GLRA2
MSX1	1.63564	0.000772471		GLRA3
SMTN	1.63498	4.16888e-40		GLRB
CDCP1	1.63482	1.01376e-63		GNRHR
GPRASP2	1.6273	2.15923e-11		GPR156
LYSMD2	1.61916	3.48179e-17		GPR35
KIAA1549L	1.61623	6.13471e-13		GPR50
SPRY2	1.61379	1.34206e-09		GPR83
C1QL4	1.61187	2.52719e-05		GRIA1
HOXB5	1.60966	8.80279e-05		GRIA2
PODXL	1.60551	1.0486e-39		GRIA3
HAS3	1.6019	1.98438e-24		GRIA4
XDH	1.60189	1.64338e-26		GRID1
BCL2L2-PABPN1	1.59946	1.26468e-12		GRID2
ST3GAL1	1.59777	3.68245e-22		GRIK1
NAV3	1.59694	1.46501e-64		GRIK2
SHB	1.59468	5.20363e-35		GRIK3
BCL2A1	1.58987	1.02605e-05		GRIK4
GBP3	1.58656	1.70965e-16		GRIK5
BAMBI	1.58542	2.44693e-06		GRIN1
PGM3	1.58391	1.99979e-22		GRIN2A
GEM	1.58306	3.89791e-06		GRIN2B
SLC45A3	1.58148	6.77903e-06		GRIN2C
EML6	1.58099	0.000166148		GRIN2D
AADACP1	1.57574	1.72361e-44		GRIN3A
DSEL	1.57469	1.36654e-06		GRIN3B
DUSP6	1.57437	7.92202e-18		GRM1
OTUB2	1.56551	6.61712e-13		GRM2
BPGM	1.55791	9.44258e-11		GRM3
SIMC1	1.55122	3.20643e-06		GRM4
IL6R	1.54946	3.46225e-16		GRM5
PHLDA1	1.54778	3.37376e-175		GRM6
AL591806.3	1.54582	2.26381e-06		GRM7
PKIA	1.5455	1.58042e-09		GRM8
CLMP	1.54443	3.94756e-67		GRPR
SHISA2	1.54253	2.11128e-05		GZMA
ITGA2	1.5421	3.27348e-74		HCRTR1
FAM171A2	1.53612	3.8288e-05		HCRTR2
RIN1	1.53609	1.62425e-16		HRH1
MAMLD1	1.5357	1.37466e-11		HRH2
PTX3	1.53515	6.26614e-10		HRH3
PLAT	1.53433	0.000310926		HRH4
PPP1R3D	1.53375	0.000685846		HTR1A
SGK1	1.53216	6.23453e-10		HTR1B
ANTXR2	1.53139	2.59942e-16		HTR1D
DCUN1D3	1.53136	8.29982e-06		HTR1E
AC090498.1	1.5293	2.38318e-08		HTR1F
MAP2K6	1.52747	2.05822e-18		HTR2A
MC1R	1.52683	4.48906e-05		HTR2B
ZFP36	1.52646	1.52805e-09		HTR2C
HOXB8	1.51992	1.96001e-13		HTR4
AL118506.1	1.51577	9.73381e-08		HTR5A
ALOXE3	1.51514	4.42626e-10		HTR6
MCL1	1.51366	9.44008e-185		HTR7
SNX21	1.509	4.3031e-06		KISS1R
TMCC2	1.50805	1.03811e-05		LEP
SH3BP1	1.50531	6.65523e-05		LEPR
EFR3B	1.5049	1.48628e-25		LHB
WSCD1	1.50482	2.7924e-08		LHCGR
AC134772.2	1.50366	1.57585e-05		LPAR1
GFPT2	1.50361	7.26779e-28		LPAR2
MROH6	1.50232	2.22578e-06		LPAR3
GLRX	1.50036	3.12506e-12		LPAR4
FAM89B	1.50036	2.63199e-06		LPAR6
SCD	1.49711	8.20121e-85		LTB4R
GCNT2	1.49412	1.54107e-15		LTB4R2
GRK5	1.49369	7.65199e-10		MAS1
NBPF26	1.49239	6.11185e-05		MC1R
ITPRIP	1.49094	2.96554e-46		MC2R
FAM83D	1.4829	5.48789e-26		MC3R
ETV4	1.48009	1.77289e-15		MC4R
ZBED1	1.47632	7.08783e-16		MC5R
ADRB2	1.47419	0.000441731		MCHR1
TAF10	1.47366	6.12459e-30		MCHR2
FBXO33	1.47183	5.87101e-07		MLNR
L3MBTL3	1.4686	8.63601e-06		MTNR1A
AC016831.1	1.4686	0.000214433		MTNR1B
RIOX1	1.46761	1.00808e-10		NMBR
ITGA10	1.46741	1.48501e-06		NMUR1
HBEGF	1.46689	3.52893e-15		NMUR2
ITGB4	1.46377	3.01269e-13		NPBWR1
FUK	1.4612	4.28601e-08		NPBWR2
F13A1	1.45968	3.56235e-05		NPFFR1
PLEKHG5	1.4587	1.24072e-06		NPFFR2
IER2	1.45622	2.31923e-35		NPY1R
LPCAT3	1.45301	1.15914e-15		NPY2R
SPICE1	1.45189	2.04676e-08		NPY4R
DOCK4	1.45167	2.29481e-18		NPY5R
TTI2	1.45101	2.80328e-05		NR3C1
KREMEN1	1.45018	2.57688e-06		NTSR1
C1orf21	1.44953	0.000280392		NTSR2
OAF	1.44953	1.03003e-06		OPRD1
FAM81A	1.44772	0.000264726		OPRK1
VEGFC	1.44759	1.97116e-06		OPRL1
IFITM1	1.44643	0.000140118		OPRM1
FAM98A	1.44572	1.28753e-30		OXTR
BFSP1	1.44564	8.3291e-05		P2RX1
MT2A	1.44537	2.07756e-185		P2RX2
DNMBP	1.44509	2.01882e-43		P2RX3
TWIST2	1.44477	2.79309e-09		P2RX4
C21orf91	1.44476	0.000214382		P2RX5
SAC3D1	1.44421	1.57291e-11		P2RX6
TRPA1	1.4442	8.17593e-13		P2RX7
ZNF771	1.44338	1.19085e-06		P2RY1
VGLL3	1.44186	1.46452e-08		P2RY10
ZC3H12A	1.43863	2.01964e-07		P2RY11
FAM234B	1.43755	1.99553e-09		P2RY13
ANKHD1-EIF4EBP3	1.4373	4.54328e-11		P2RY14
RGS20	1.43658	3.94233e-07		P2RY2
DMWD	1.43606	5.73159e-09		P2RY4
FJX1	1.43516	1.67866e-32		P2RY6
USP30	1.43463	9.79882e-07		P2RY8
FAM102B	1.43286	4.794e-07		PARD3
FHL1	1.43151	0.000893406		PLG
BCL7A	1.42983	5.27504e-10		PRL
CDC25A	1.42828	1.09315e-05		PRLHR
NR2F2	1.4279	9.84476e-22		PRLR
BEND3P1	1.42751	0.000425867		PRSS1
BTN3A2	1.42606	0.000816647		PRSS2
GNB1L	1.42503	0.000611956		PRSS3
FICD	1.42054	4.78389e-05		PTAFR
HES4	1.4205	8.61374e-05		PTGDR
STX1A	1.42023	2.94994e-23		PTGER1
NENF	1.41928	8.52672e-11		PTGER2
CTGF	1.41901	8.96598e-20		PTGER3
FP565260.7	1.41899	0.00099919		PTGER4
EFHD2	1.41846	3.26329e-49		PTGFR
AC114490.2	1.41803	0.000950259		PTGIR
SPSB1	1.41551	3.12185e-13		PTH1R
LTBP1	1.41505	1.63308e-06		PTH2R
ZCCHC24	1.41474	0.000338162		RXFP1
PGP	1.41446	4.30446e-12		RXFP2
MORC3	1.41428	9.26478e-09		S1PR1
TUBB4A	1.4133	2.46412e-05		S1PR2
LINC01578	1.40793	0.00060403		S1PR3
MAN2A1	1.40504	6.52439e-45		S1PR4
CDH4	1.40481	1.97799e-06		S1PR5
SH3PXD2A	1.4046	2.57629e-08		SCTR
GHDC	1.40156	1.13147e-10		SSTR1
FOXA2	1.40081	8.0072e-20		SSTR2
2019-03-02	1.39852	8.87204e-06		SSTR3
LRRC20	1.39792	2.13609e-29		SSTR4
SH2B3	1.39688	3.60732e-35		SSTR5
TGM2	1.39683	6.3608e-81		TAAR1
BTN2A2	1.39624	5.8486e-06		TAAR2
MED18	1.3959	0.000142377		TAAR5
TLN2	1.39531	7.89065e-10		TAAR6
ANKRD13A	1.39468	4.78556e-24		TAAR8
LRRC8C	1.39382	2.36384e-27		TAAR9
FAM110A	1.39282	0.000277388		TACR1
BAG3	1.3921	1.57599e-47		TACR2
AC093525.1	1.39184	3.03524e-05		TACR3
TMC7	1.39121	4.52993e-08		TBXA2R
ADD3	1.38935	6.08762e-10		THRA
C12orf75	1.38757	1.37218e-22		THRB
GNG4	1.38701	0.000480393		TRHR
RGS19	1.38642	2.1854e-07		TRPV1
MPP2	1.38545	4.12261e-05		TSHB
ENC1	1.38493	9.2134e-23		TSHR
PTER	1.38444	2.86774e-09		TSPO
PDXP	1.38278	7.23404e-08		UTS2R
ACACB	1.3812	4.91249e-08		VIPR1
MEX3D	1.38057	7.71836e-05		VIPR2
SMG8	1.3802	5.53332e-15
IGDCC4	1.37952	0.000621809
FAM196A	1.37922	0.00050077
IRF2BPL	1.37906	9.04499e-26
FBXL14	1.37838	1.81523e-05
SPHK1	1.37681	1.60305e-06
POP1	1.37679	9.69894e-08
FAM131C	1.37671	0.00031448
THRA	1.37636	5.72983e-09
EHD1	1.37592	1.10006e-36
2019-03-04	1.37537	6.7545e-34
RAD54B	1.37389	4.34204e-05
CCDC149	1.3734	0.000850302
MEIS3	1.37237	7.2433e-08
CHEK2	1.37209	0.000439558
ZNF185	1.37165	1.78514e-08
BBS5	1.37148	0.000153317
RGPD8	1.37138	9.29371e-05
HMGA2	1.3698	1.15117e-115
FAM129A	1.36896	8.89955e-08
RGPD5	1.36869	2.97463e-14
FANCM	1.36826	4.59169e-06
TRANK1	1.36819	3.59526e-05
AGO2	1.36768	2.98742e-30
EVI2B	1.36542	1.35684e-06
RSBN1	1.36484	0.000414694
CD68	1.3646	3.87209e-16
IL1R1	1.36455	3.38395e-05
NECTIN1	1.36421	1.14753e-05
SOWAHC	1.36358	1.40579e-11
ITGA6	1.36349	2.84538e-36
HPCAL1	1.36251	2.23319e-39
RGL2	1.36163	2.54749e-12
SOCS3	1.36091	2.76895e-28
KIAA1462	1.36049	9.67648e-119
ZNF318	1.3593	3.59351e-09
FADD	1.3576	2.67454e-15
CHST7	1.35677	9.03048e-10
SMURF2	1.3563	1.64363e-38
SEMA4B	1.35625	1.20179e-16
LIMD2	1.35563	0.000812427
ASIC1	1.35543	0.000128679
EMP1	1.35429	6.76933e-19
ICA1	1.3542	0.000462823
ABHD6	1.3534	5.04871e-05
IRF2BP2	1.35231	1.50684e-28
PHACTR2	1.34869	2.11826e-08
SMAGP	1.34827	0.000106104
MYD88	1.34795	1.14564e-08
AMPD3	1.34774	5.56645e-08
MESDC1	1.34704	1.90346e-07
SAPCD2	1.34693	6.6728e-16
PHLPP1	1.34534	3.85781e-06
DDHD1	1.34484	9.38113e-11
FAM131A	1.34431	5.32742e-05
THSD4	1.34368	1.94186e-31
EHD3	1.34366	1.88953e-06
ASB13	1.34292	3.16132e-06
MT-ATP6	1.34264	2.8906e-247
EFNB1	1.34246	0.000120087
FA2H	1.34202	7.0604e-08
GK	1.34162	2.85648e-06
LINC00707	1.34098	8.63644e-13
ZNF804A	1.34039	5.28525e-09
HSPA8	1.33948	0
MYPOP	1.33929	0.000206112
HORMAD1	1.33848	0.000158654
RFFL	1.33802	9.13592e-15
TP53BP2	1.33652	1.40383e-12
RBMS2	1.33543	2.33734e-27
CCNJ	1.3348	0.000108884
SMG1P7	1.33393	4.03711e-06
RAP1GAP	1.33042	0.000105585
GAMT	1.32979	5.59714e-07
2019-03-09	1.32926	1.90099e-06
ACACA	1.32838	4.30254e-29
ADCY1	1.32821	5.21361e-07
DKK3	1.32732	1.29434e-07
UGT8	1.32683	0.000324984
CLIP2	1.3266	2.56152e-05
SKP2	1.32639	6.42715e-05
RABGEF1	1.32615	1.05694e-05
THEM6	1.32586	4.07679e-14
FBXO27	1.32462	0.000364521
MICB	1.32427	4.4463e-05
ELK3	1.32352	2.68929e-38
CBX8	1.32339	1.65248e-05
SORL1	1.32335	4.47638e-06
PLK1	1.32326	2.37225e-19
OAS1	1.32324	3.7929e-10
FOSL1	1.32302	2.06031e-61
LMBRD2	1.32176	7.69918e-05
COQ10A	1.3213	0.000138921
LPCAT4	1.32052	1.35388e-10
TRMT13	1.3204	0.000913499
ABHD16A	1.31978	0.000243805
NCS1	1.31851	3.66837e-09
RIOK2	1.31788	1.74147e-09
CDC20	1.31768	8.66966e-23
SPATA13	1.31739	0.000142238
PARP9	1.31663	9.40292e-05
HSPA2	1.31652	0.000634114
FRMD5	1.31628	3.60928e-05
B3GNT2	1.31551	6.91851e-09
C1QTNF1	1.31537	3.17623e-10
PSD3	1.31452	1.84288e-10
IFI16	1.31423	6.00875e-07
TMEM165	1.31369	1.68081e-14
INPP5A	1.31168	4.35161e-09
MLX	1.31141	2.30153e-20
MTF1	1.31112	7.89924e-05
TNFRSF11A	1.31018	1.09338e-07
ZNF385D	1.30973	6.60147e-06
SLC25A23	1.30933	1.40864e-05
ARL4C	1.30889	2.95844e-85
FER	1.30884	5.11251e-07
ARHGEF18	1.30863	3.50962e-13
PNP	1.30686	1.44302e-28
PHC2	1.30638	2.59345e-37
C3orf58	1.30591	0.00034459
ANPEP	1.30559	1.02979e-09
ZFHX4	1.30517	0.000201111
LDLR	1.30491	1.2044e-29
KIF20A	1.30451	1.51692e-10
OSBPL5	1.30446	7.23388e-05
EBPL	1.30403	2.51475e-06
AC092171.2	1.30318	0.000154951
TCEAL8	1.30246	1.78354e-11
ANKRD9	1.30202	3.21834e-06
EDEM3	1.30165	5.74713e-10
PLS1	1.30162	3.69221e-10
MAML2	1.30145	7.36425e-05
GPSM1	1.30105	2.80328e-05
LAMC2	1.30091	5.11882e-92
FCHSD1	1.30082	0.000380861
TRAPPC12	1.29976	4.30526e-18
P3H3	1.29935	3.58554e-07
CEP63	1.2992	0.000341515
PSPC1	1.29868	9.9385e-08
H2AFX	1.2974	3.91525e-28
EXTL3	1.29702	5.06553e-07
AL121722.1	1.2967	0.000175276
CARD10	1.29666	2.22481e-06
MFSD9	1.29666	0.000245247
PRKCD	1.29499	0.000173497
EEPD1	1.29432	8.40632e-05
AL031282.2	1.29291	0.000310226
PALM2-AKAP2	1.29249	3.27516e-20
IL4R	1.29191	1.77544e-14
TRIB1	1.29158	1.51658e-05
YRDC	1.2913	0.000138249
TNIP2	1.29103	4.49116e-09
GEMIN4	1.29094	7.10957e-18
CLP1	1.2895	0.000651774
CLMN	1.28946	0.000630891
AC010733.2	1.28864	0.000305649
PRKACB	1.28754	1.74243e-06
ALKBH6	1.28684	7.78235e-06
CACNG7	1.28671	3.60928e-05
TMEM110	1.28646	1.80473e-05
MAP4K4	1.28639	5.87173e-53
CEBPB	1.28588	2.85359e-31
LTBP2	1.28563	1.72216e-05
LRCH1	1.28548	2.25706e-06
PLXNA1	1.28485	8.19782e-19
ALG2	1.28455	1.31052e-06
PLIN2	1.28429	4.39145e-30
ITPKC	1.28394	5.74942e-06
C17orf51	1.28383	1.4754e-11
SEC24D	1.28271	1.25817e-06
RAB11FIP1	1.28241	5.5714e-06
SAMD4A	1.28208	1.44781e-08
SNIP1	1.28195	0.000576038
PGPEP1	1.28172	1.4822e-05
MIR222HG	1.28107	1.01367e-05
COX16	1.281	9.1761e-06
PIGX	1.28076	7.68501e-05
AC026412.1	1.28068	5.14851e-05
IMPDH1	1.27991	7.84713e-10
DAB2IP	1.27967	1.5106e-06
FHOD1	1.27934	2.27704e-18
HEBP2	1.27914	1.78543e-07
DUSP4	1.27902	1.56299e-26
DHX57	1.27884	1.43622e-09
HOMER3	1.27865	2.78296e-08
CSRNP1	1.27859	5.46916e-05
B4GALNT4	1.27859	0.000692195
SYNM	1.27853	1.16079e-14
SLC10A3	1.27838	6.65278e-09
IER3	1.27809	4.24293e-10
RGMB	1.27788	1.069e-13
TRIM38	1.27757	0.000139251
TOR4A	1.27756	1.49686e-11
PDE4B	1.27713	0.000894801
SIRPA	1.27688	1.2328e-15
REPS1	1.27675	2.23467e-10
RUNDC1	1.27549	8.92764e-09
OTULIN	1.27501	1.2947e-07
CRELD1	1.27473	0.000762626
KBTBD4	1.27383	3.8288e-05
IGF2	1.27369	1.1044e-26
SLC37A1	1.2736	0.000358965
MED12	1.2728	9.7615e-06
ACSS1	1.27264	5.21768e-07
ITGA5	1.27178	1.22484e-15
CXorf38	1.27142	5.59835e-06
SUSD6	1.27071	0.000593584
SMO	1.27049	2.32002e-05
CEP192	1.2702	2.0927e-05
BRI3	1.26974	1.44463e-06
TMEM231	1.26967	0.000514509
WDFY2	1.26928	1.92925e-10
C18orf25	1.26886	4.45774e-05
CNNM4	1.26853	6.68688e-07
TOP1	1.26836	1.1428e-26
RBM14	1.26801	5.57925e-17
MDFIC	1.26786	7.04269e-06
BCL7C	1.26777	7.23388e-05
CCDC107	1.26774	4.47218e-05
CDH24	1.26759	0.000437116
DBNDD1	1.26753	3.35703e-08
SHC3	1.26727	4.5921e-08
KBTBD6	1.26638	0.000659855
RBM12	1.26618	1.79541e-19
SFXN3	1.26614	1.35288e-16
ERCC6L	1.26592	1.74172e-05
PITX1	1.26577	3.38395e-05
CBR3	1.26563	0.000860675
ZNF710	1.26468	0.000740795
HMGA1	1.26402	8.01672e-158
PIM3	1.26355	6.33386e-06
AP2B1	1.26316	8.72379e-127
OXNAD1	1.26211	1.89297e-05
CARD19	1.26205	4.85159e-06
TSPAN9	1.26201	2.77633e-05
NR2F6	1.26198	1.56781e-11
FNTB	1.26181	9.65354e-07
ZNF516	1.26094	0.000151064
SOGA1	1.26066	1.4174e-09
TAOK3	1.26055	4.41857e-06
RNF166	1.26051	2.92225e-05
SLC33A1	1.26003	9.82823e-07
MLKL	1.25919	2.81354e-08
MFSD5	1.25855	1.27832e-08
PDS5B	1.25822	9.16554e-05
SLC25A17	1.25803	0.000327616
ZBTB7A	1.25803	1.16251e-06
ANKS6	1.25787	2.33367e-05
FXYD5	1.25765	8.07419e-16
NOP14-AS1	1.25752	0.00012125
AKAP2	1.25742	5.48001e-19
HSPA4L	1.25702	4.06318e-09
AMD1	1.25701	1.07272e-22
SAP30L	1.25614	0.000250392
ODC1	1.25519	2.4756e-53
AURKA	1.25484	6.89846e-15
CDR2L	1.25475	8.98838e-09
TRIP11	1.25441	8.98023e-07
PTPRU	1.25378	1.26432e-07
AFAP1L1	1.25372	4.32727e-05
ESAM	1.25275	3.5691e-12
ITGA3	1.25194	9.34981e-221
CCNB1	1.25156	3.05055e-19
DEPDC1B	1.25125	4.96451e-05
STX12	1.25106	0.000222631
ECI1	1.25106	8.54369e-10
TAF12	1.25099	0.000686025
LIMA1	1.25074	7.26134e-05
ITPR1	1.25046	0.00066022
CLDN12	1.25044	1.52473e-07
RBM47	1.24945	3.58592e-06
C1orf112	1.24933	0.000465262
CDC34	1.24929	2.24996e-09
DYRK2	1.24922	0.000164012
C11orf84	1.24895	1.5976e-06
SPG20	1.24886	6.61975e-05
BAK1	1.24844	1.6717e-05
ZFP36L2	1.24832	3.07207e-06
AADAT	1.24816	0.00094901
SNPH	1.24808	2.26753e-07
GPR137B	1.24788	0.000426259
BTN2A1	1.24788	5.18938e-06
ATG7	1.24757	2.25402e-07
C10orf88	1.24751	0.00055352
MOB3B	1.247	3.81818e-05
MED17	1.24675	2.65086e-06
IDH2	1.24669	1.48689e-06
RBM38	1.24668	0.000563829
CEP170	1.24629	2.66258e-22
CNP	1.2462	2.98684e-13
RASGRF2	1.24596	6.57154e-06
DDAH1	1.24562	0.000473647
TMEM51	1.2451	1.32791e-05
SEMA3A	1.24492	2.92383e-06
SGO2	1.24489	4.82056e-06
CLCN4	1.24484	0.000400419
PPM1F	1.24429	1.11911e-14
TTYH3	1.24424	2.90637e-20
LINC01234	1.24389	2.74767e-09
POLR2C	1.24313	3.87531e-12
RANBP6	1.24312	5.28484e-11
PIK3R1	1.24291	0.000794035
AGTRAP	1.24239	0.000142238
CD44	1.24197	9.13025e-136
RRBP1	1.24128	7.25418e-25
BRIX1	1.24116	2.15162e-07
NOMO3	1.24014	1.80963e-07
ABCA2	1.23995	1.72667e-05
ITGB5	1.23985	3.14593e-18
RPGR	1.23983	0.000777362
RASSF8	1.23975	0.000543233
SH3KBP1	1.23959	4.9519e-12
AC006058.4	1.23912	0.000917126
PCDH10	1.23894	2.7618e-09
WNT7B	1.23865	6.49376e-11
PLEKHJ1	1.23864	2.64345e-06
PTPN3	1.23864	0.00046975
PLEKHA5	1.2384	0.000603896
KCNQ5	1.23803	0.000854922
PLEKHM1	1.23799	5.21513e-07
SUOX	1.23792	0.00094789
P3H4	1.23728	3.07746e-09
NCEH1	1.23702	7.31845e-19
ODF2	1.23568	4.03711e-06
STX10	1.23551	8.9605e-05
MYO9B	1.23538	2.96202e-11
IL31RA	1.23538	1.05338e-08
PXN	1.23518	5.07792e-34
CD3EAP	1.23518	0.000248588
SLC22A18	1.23498	0.00093013
PRR7	1.23493	0.000971349
STK17A	1.23464	9.81742e-23
MMP15	1.2345	0.000982029
TM4SF1	1.23378	6.52439e-45
CSRP1	1.2331	2.34441e-44
NUP54	1.233	0.000123671
SDC1	1.23224	1.62212e-38
WRNIP1	1.23205	2.23387e-08
CCDC88A	1.23194	1.24362e-17
KCNQ3	1.23181	3.81512e-06
CU634019.1	1.23148	3.73728e-05
PWWP2B	1.23137	0.000243837
PPP1R18	1.23111	1.60024e-08
FHOD3	1.23108	8.28605e-05
ZEB1	1.23054	5.17084e-05
TMF1	1.23029	5.71825e-05
RPIA	1.23022	0.000948572
SCARA3	1.23021	9.31856e-05
AC007192.1	1.22976	1.47275e-05
RASA3	1.22947	1.77897e-10
ENDOD1	1.22943	6.15808e-07
HIST1H2AC	1.22878	0.000112915
VPS54	1.22839	4.88121e-06
UBE2C	1.2279	6.1376e-08
BUB3	1.22766	2.34872e-38
RPUSD1	1.22665	1.48501e-06
ATP5D	1.22663	1.72479e-09
CKAP2	1.22643	7.29555e-09
PIK3CD	1.22623	2.16303e-08
C6orf120	1.22598	0.000203847
CTSL	1.22587	5.3719e-27
PAQR3	1.22573	5.09327e-05
PQLC1	1.22558	0.000242161
LEO1	1.22555	5.12069e-11
EHBP1L1	1.22536	2.66182e-09
LCMT2	1.22533	0.0005394
XYLT2	1.22448	2.55054e-06
IER5	1.22387	6.82609e-12
MCTP1	1.22378	1.13133e-07
LINC00941	1.22377	8.49902e-06
CPOX	1.22363	3.66837e-09
ST3GAL5	1.2234	7.57855e-08
LRFN4	1.22307	2.31244e-07
HPS3	1.22302	5.2919e-07
HGH1	1.223	5.04521e-07
C16orf45	1.22293	4.58774e-14
MIR100HG	1.22277	5.65413e-08
FBXL19	1.22216	0.000148641
RNF19B	1.2213	0.000419523
ARPC5L	1.22103	7.08176e-05
CENPV	1.22087	1.28176e-08
SH3D19	1.22073	1.75577e-06
DDX51	1.22064	6.25018e-08
DOLK	1.22058	0.000803599
KCNMA1	1.22001	9.55102e-24
SLC52A2	1.22	3.39051e-10
MBP	1.21999	5.27504e-10
PREB	1.21967	5.46096e-13
ST3GAL2	1.21944	4.3707e-05
NBPF20	1.2192	6.00875e-07
B4GALT6	1.21898	0.000614086
FAM196B	1.21884	2.17145e-07
FAM83G	1.21858	1.79279e-09
ARHGAP18	1.21835	0.000895639
ELL2	1.21794	5.4789e-09
SGSM2	1.21788	3.4472e-11
AC018629.1	1.21783	1.61924e-08
S100A16	1.21731	1.38727e-24
CD47	1.21714	2.56191e-09
HIP1R	1.21576	0.000415067
GPATCH11	1.21566	9.0883e-05
TOR1AIP1	1.21557	4.16981e-09
KRT18	1.21556	4.54878e-58
STAM2	1.21534	2.84259e-06
UBE2Q1	1.21533	3.71576e-09
FBN1	1.21527	3.90895e-09
DNTTIP2	1.21512	5.60646e-09
DDX10	1.21466	2.38085e-25
LRP11	1.21441	3.93313e-05
RIN3	1.21425	6.10948e-06
STK39	1.21414	1.59965e-06
KIAA1524	1.21398	5.69213e-07
WWTR1	1.21387	3.84538e-22
KCNN4	1.21386	2.54766e-05
ORAI2	1.21377	6.98896e-05
SLC9A7	1.21374	1.25276e-06
OPN3	1.21324	4.71738e-06
BAHD1	1.21316	0.00055723
CNTNAP3P2	1.21286	1.23151e-05
VANGL1	1.21275	4.53144e-05
FASN	1.21269	3.38142e-33
SPR	1.21263	2.36133e-09
RAB3B	1.21246	2.54268e-10
FAM111B	1.21243	0.000173778
HRH1	1.21241	0.000217336
FBRSL1	1.21218	9.33618e-06
BRCC3	1.2118	1.55521e-06
CD59	1.21169	3.05459e-27
TMEM245	1.21155	2.69409e-05
KIAA1217	1.21133	5.75743e-05
FAM58A	1.21121	0.000237065
TECPR2	1.21084	0.000471498
EIF2AK4	1.21069	1.5442e-13
DAP	1.21051	5.35224e-11
AC240274.1	1.21037	3.31311e-05
TMEM87B	1.21022	1.39935e-05
GLTP	1.20965	9.42082e-05
CHST3	1.20949	4.60471e-10
CPNE2	1.20899	2.42389e-05
EID2	1.20865	2.68621e-07
PLCXD2	1.2084	0.000323693
HSPA12A	1.20835	5.01132e-05
LRRC8A	1.20803	2.58272e-06
CLIC1	1.20788	1.77238e-29
TBC1D2B	1.20751	1.74158e-13
FAM20C	1.20641	0.000166407
NSRP1	1.20591	1.26755e-06
UNC119	1.20582	7.54369e-05
TPBG	1.20529	1.43969e-07
FSTL1	1.20495	7.06426e-35
PDLIM5	1.2045	1.05687e-09
LINC01619	1.20448	2.53461e-13
ACOT7	1.20431	1.77765e-07
ALDH7A1	1.20405	4.91474e-07
WDR26	1.20386	1.17249e-10
CBX6	1.20384	2.18943e-09
ZDHHC18	1.20327	1.44288e-05
TMEM8A	1.20327	8.08278e-07
SH3BGRL3	1.20243	5.22542e-08
ATP11A	1.2022	8.00818e-06
DCXR	1.20164	7.89924e-05
LARS2	1.20082	0.00043534
SPATS2L	1.20075	5.16113e-17
GPATCH2L	1.20046	2.89474e-07
STAMBPL1	1.20044	5.97688e-06
BRIP1	1.20018	0.000156182

## Sheet: Sheet1
		gene_name	Fold change	Padjust
		FP671120.4	18.895	0
		LINC00261	18.4547	1.93464e-18
		SULT1A3	14.8669	9.78991e-20
		TMEM238	4.45421	1.66437e-19
		RNA5-8S5	4.30114	0
		AC006449.7	4.28919	4.91055e-06
		HSPA1B	4.26625	0
		AC007326.4	3.65419	3.56831e-07
		YJEFN3	3.32973	9.59372e-17
		AC026401.3	3.02957	3.15478e-05
		ABCA1	2.99615	9.79909e-139
		EGR1	2.96227	3.03649e-40
		AC025423.2	2.94378	5.60384e-07
		AC011603.3	2.91134	7.21927e-25
		SMIM15-AS1	2.90896	0.000234725
		RAET1E-AS1	2.83993	2.15607e-13
		AC126755.2	2.81991	4.46922e-28
		AP000317.2	2.8028	0.000121474
		HSPA1A	2.77945	0
		MTCO1P12	2.75946	0
		URGCP-MRPS24	2.72934	7.39979e-21
		ST3GAL6	2.67075	6.01578e-05
		NRARP	2.60861	4.38497e-06
		CREG2	2.55994	4.50915e-17
		ULBP3	2.50856	6.88726e-05
		SFT2D3	2.4473	1.57089e-31
		BCRP2	2.40141	1.91896e-05
		TMEM158	2.39959	6.87129e-20
		GPR3	2.37336	5.86058e-10
		AGAP13P	2.32959	3.77252e-10
		FGF5	2.27416	8.18944e-17
		AC007485.2	2.21522	8.73084e-05
		PDCD1LG2	2.21039	6.84803e-14
		CD274	2.19288	3.75604e-84
		CORO2B	2.1476	3.00287e-24
		C21orf33	2.14138	6.66165e-07
		CHST2	2.13983	2.37508e-15
		MT1X	2.13319	2.62746e-25
		MEIS3P1	2.12741	2.83184e-05
		AL022318.4	2.10441	7.90185e-16
		PLD6	2.09859	8.78495e-09
		NT5E	2.09059	3.06568e-122
		RAB4B-EGLN2	2.08574	5.03066e-06
		FOXC2	2.05259	3.26943e-11
		SEMA7A	2.04113	4.13231e-07
		COL13A1	2.03501	4.50282e-17
		LAT2	2.02525	2.07669e-05
		RGS2	2.02517	2.83394e-31
		SREBF1	1.9933	5.4907e-191
		DUSP5	1.9818	8.36744e-79
		AC005538.2	1.9808	8.9681e-19
		RAP1GAP2	1.98056	1.82495e-62
		AC140134.1	1.97565	3.26458e-06
		TNFRSF25	1.95437	0.000167603
		ADAT3	1.93661	3.78031e-05
		ANGPTL4	1.92494	3.34001e-117
		GBX2	1.91504	3.40738e-05
		IL11	1.91063	3.03169e-126
		OSR1	1.89344	1.16328e-06
		AC004585.1	1.89244	1.36213e-06
		DTX4	1.88495	3.02647e-08
		BLOC1S5-TXNDC5	1.88377	4.34729e-06
		GRAMD1B	1.88081	6.88342e-05
		EPS8L1	1.877	1.19994e-06
		SOX9	1.85721	8.37522e-18
		GJD3	1.85271	4.12217e-05
		TMEFF1	1.85055	6.40488e-06
		CREB5	1.84574	2.19281e-22
		CITED4	1.84408	4.63061e-18
		TMEM121	1.83739	6.74763e-11
		C10orf90	1.83175	3.02853e-06
		IFIT1	1.82296	5.34513e-05
		PITPNC1	1.82296	2.15607e-13
		KRT15	1.8191	0.000492832
		SPNS2	1.81694	8.93973e-11
		SP9	1.81234	6.51605e-06
		SFRP1	1.80304	4.40473e-59
		ADAMTS1	1.79207	1.67222e-17
		C2orf72	1.78486	0.000538944
		CHCHD10	1.78382	5.23847e-39
		ETV1	1.77128	4.53305e-29
		AC107884.1	1.76995	0.00027391
		ACSL3	1.76608	2.28782e-180
		TRIM34	1.76519	3.27083e-09
		FZD8	1.75948	5.9261e-13
		MYL12B	1.75699	2.31529e-29
		PHLDA2	1.75361	8.37127e-46
		C16orf74	1.752	3.36169e-06
		LRFN1	1.73967	1.43445e-09
		CARD6	1.73264	4.02387e-08
		PLAUR	1.72524	7.93986e-59
		GALNT4	1.72391	1.25803e-10
		AC068631.2	1.72377	0.000118104
		TNFSF12-TNFSF13	1.71148	5.63459e-08
		PCDHGC3	1.70969	0.00050365
		MAP2K3	1.70716	7.26702e-77
		BLOC1S4	1.69984	5.40413e-15
		SPRY4	1.69454	3.61536e-10
		FAM50B	1.68575	8.65141e-05
		ZNF358	1.68571	1.85629e-11
		MFSD2A	1.67937	9.21898e-05
		DUSP7	1.67806	4.26393e-12
		NKX3-1	1.67601	3.75752e-07
		FAM95B1	1.67075	0.00024986
		RNASEL	1.6566	4.36746e-06
		PARD6A	1.65568	3.64784e-05
		HK2	1.65301	4.23816e-05
		ENTPD7	1.6422	5.64578e-27
		KCNF1	1.64106	7.6204e-07
		AQP3	1.63626	3.13116e-08
		MSX1	1.63564	0.000772471
		SMTN	1.63498	4.16888e-40
		CDCP1	1.63482	1.01376e-63
		GPRASP2	1.6273	2.15923e-11
		LYSMD2	1.61916	3.48179e-17
		KIAA1549L	1.61623	6.13471e-13
		SPRY2	1.61379	1.34206e-09
		C1QL4	1.61187	2.52719e-05
		HOXB5	1.60966	8.80279e-05
		PODXL	1.60551	1.0486e-39
		HAS3	1.6019	1.98438e-24
		XDH	1.60189	1.64338e-26
		BCL2L2-PABPN1	1.59946	1.26468e-12
		ST3GAL1	1.59777	3.68245e-22
		NAV3	1.59694	1.46501e-64
		SHB	1.59468	5.20363e-35
		BCL2A1	1.58987	1.02605e-05
		GBP3	1.58656	1.70965e-16
		BAMBI	1.58542	2.44693e-06
		PGM3	1.58391	1.99979e-22
		GEM	1.58306	3.89791e-06
		SLC45A3	1.58148	6.77903e-06
		EML6	1.58099	0.000166148
		AADACP1	1.57574	1.72361e-44
		DSEL	1.57469	1.36654e-06
		DUSP6	1.57437	7.92202e-18
		OTUB2	1.56551	6.61712e-13
		BPGM	1.55791	9.44258e-11
		SIMC1	1.55122	3.20643e-06
		IL6R	1.54946	3.46225e-16
		PHLDA1	1.54778	3.37376e-175
		AL591806.3	1.54582	2.26381e-06
		PKIA	1.5455	1.58042e-09
		CLMP	1.54443	3.94756e-67
		SHISA2	1.54253	2.11128e-05
		ITGA2	1.5421	3.27348e-74
		FAM171A2	1.53612	3.8288e-05
		RIN1	1.53609	1.62425e-16
		MAMLD1	1.5357	1.37466e-11
		PTX3	1.53515	6.26614e-10
		PLAT	1.53433	0.000310926
		PPP1R3D	1.53375	0.000685846
		SGK1	1.53216	6.23453e-10
		ANTXR2	1.53139	2.59942e-16
		DCUN1D3	1.53136	8.29982e-06
		AC090498.1	1.5293	2.38318e-08
		MAP2K6	1.52747	2.05822e-18
		MC1R	1.52683	4.48906e-05
		ZFP36	1.52646	1.52805e-09
		HOXB8	1.51992	1.96001e-13
		AL118506.1	1.51577	9.73381e-08
		ALOXE3	1.51514	4.42626e-10
		MCL1	1.51366	9.44008e-185
		SNX21	1.509	4.3031e-06
		TMCC2	1.50805	1.03811e-05
		SH3BP1	1.50531	6.65523e-05
		EFR3B	1.5049	1.48628e-25
		WSCD1	1.50482	2.7924e-08
		AC134772.2	1.50366	1.57585e-05
		GFPT2	1.50361	7.26779e-28
		MROH6	1.50232	2.22578e-06
		GLRX	1.50036	3.12506e-12
		FAM89B	1.50036	2.63199e-06
		SCD	1.49711	8.20121e-85
		GCNT2	1.49412	1.54107e-15
		GRK5	1.49369	7.65199e-10
		NBPF26	1.49239	6.11185e-05
		ITPRIP	1.49094	2.96554e-46
		FAM83D	1.4829	5.48789e-26
		ETV4	1.48009	1.77289e-15
		ZBED1	1.47632	7.08783e-16
		ADRB2	1.47419	0.000441731
		TAF10	1.47366	6.12459e-30
		FBXO33	1.47183	5.87101e-07
		L3MBTL3	1.4686	8.63601e-06
		AC016831.1	1.4686	0.000214433
		RIOX1	1.46761	1.00808e-10
		ITGA10	1.46741	1.48501e-06
		HBEGF	1.46689	3.52893e-15
		ITGB4	1.46377	3.01269e-13
		FUK	1.4612	4.28601e-08
		F13A1	1.45968	3.56235e-05
		PLEKHG5	1.4587	1.24072e-06
		IER2	1.45622	2.31923e-35
		LPCAT3	1.45301	1.15914e-15
		SPICE1	1.45189	2.04676e-08
		DOCK4	1.45167	2.29481e-18
		TTI2	1.45101	2.80328e-05
		KREMEN1	1.45018	2.57688e-06
		C1orf21	1.44953	0.000280392
		OAF	1.44953	1.03003e-06
		FAM81A	1.44772	0.000264726
		VEGFC	1.44759	1.97116e-06
		IFITM1	1.44643	0.000140118
		FAM98A	1.44572	1.28753e-30
		BFSP1	1.44564	8.3291e-05
		MT2A	1.44537	2.07756e-185
		DNMBP	1.44509	2.01882e-43
		TWIST2	1.44477	2.79309e-09
		C21orf91	1.44476	0.000214382
		SAC3D1	1.44421	1.57291e-11
		TRPA1	1.4442	8.17593e-13
		ZNF771	1.44338	1.19085e-06
		VGLL3	1.44186	1.46452e-08
		ZC3H12A	1.43863	2.01964e-07
		FAM234B	1.43755	1.99553e-09
		ANKHD1-EIF4EBP3	1.4373	4.54328e-11
		RGS20	1.43658	3.94233e-07
		DMWD	1.43606	5.73159e-09
		FJX1	1.43516	1.67866e-32
		USP30	1.43463	9.79882e-07
		FAM102B	1.43286	4.794e-07
		FHL1	1.43151	0.000893406
		BCL7A	1.42983	5.27504e-10
		CDC25A	1.42828	1.09315e-05
		NR2F2	1.4279	9.84476e-22
		BEND3P1	1.42751	0.000425867
		BTN3A2	1.42606	0.000816647
		GNB1L	1.42503	0.000611956
		FICD	1.42054	4.78389e-05
		HES4	1.4205	8.61374e-05
		STX1A	1.42023	2.94994e-23
		NENF	1.41928	8.52672e-11
		CTGF	1.41901	8.96598e-20
		FP565260.7	1.41899	0.00099919
		EFHD2	1.41846	3.26329e-49
		AC114490.2	1.41803	0.000950259
		SPSB1	1.41551	3.12185e-13
		LTBP1	1.41505	1.63308e-06
		ZCCHC24	1.41474	0.000338162
		PGP	1.41446	4.30446e-12
		MORC3	1.41428	9.26478e-09
		TUBB4A	1.4133	2.46412e-05
		LINC01578	1.40793	0.00060403
		MAN2A1	1.40504	6.52439e-45
		CDH4	1.40481	1.97799e-06
		SH3PXD2A	1.4046	2.57629e-08
		GHDC	1.40156	1.13147e-10
		FOXA2	1.40081	8.0072e-20
		43526	1.39852	8.87204e-06
		LRRC20	1.39792	2.13609e-29
		SH2B3	1.39688	3.60732e-35
		TGM2	1.39683	6.3608e-81
		BTN2A2	1.39624	5.8486e-06
		MED18	1.3959	0.000142377
		TLN2	1.39531	7.89065e-10
		ANKRD13A	1.39468	4.78556e-24
		LRRC8C	1.39382	2.36384e-27
		FAM110A	1.39282	0.000277388
		BAG3	1.3921	1.57599e-47
		AC093525.1	1.39184	3.03524e-05
		TMC7	1.39121	4.52993e-08
		ADD3	1.38935	6.08762e-10
		C12orf75	1.38757	1.37218e-22
		GNG4	1.38701	0.000480393
		RGS19	1.38642	2.1854e-07
		MPP2	1.38545	4.12261e-05
		ENC1	1.38493	9.2134e-23
		PTER	1.38444	2.86774e-09
		PDXP	1.38278	7.23404e-08
		ACACB	1.3812	4.91249e-08
		MEX3D	1.38057	7.71836e-05
		SMG8	1.3802	5.53332e-15
		IGDCC4	1.37952	0.000621809
		FAM196A	1.37922	0.00050077
		IRF2BPL	1.37906	9.04499e-26
		FBXL14	1.37838	1.81523e-05
		SPHK1	1.37681	1.60305e-06
		POP1	1.37679	9.69894e-08
		FAM131C	1.37671	0.00031448
		THRA	1.37636	5.72983e-09
		EHD1	1.37592	1.10006e-36
		43528	1.37537	6.7545e-34
		RAD54B	1.37389	4.34204e-05
		CCDC149	1.3734	0.000850302
		MEIS3	1.37237	7.2433e-08
		CHEK2	1.37209	0.000439558
		ZNF185	1.37165	1.78514e-08
		BBS5	1.37148	0.000153317
		RGPD8	1.37138	9.29371e-05
		HMGA2	1.3698	1.15117e-115
		FAM129A	1.36896	8.89955e-08
		RGPD5	1.36869	2.97463e-14
		FANCM	1.36826	4.59169e-06
		TRANK1	1.36819	3.59526e-05
		AGO2	1.36768	2.98742e-30
		EVI2B	1.36542	1.35684e-06
		RSBN1	1.36484	0.000414694
		CD68	1.3646	3.87209e-16
		IL1R1	1.36455	3.38395e-05
		NECTIN1	1.36421	1.14753e-05
		SOWAHC	1.36358	1.40579e-11
		ITGA6	1.36349	2.84538e-36
		HPCAL1	1.36251	2.23319e-39
		RGL2	1.36163	2.54749e-12
		SOCS3	1.36091	2.76895e-28
		KIAA1462	1.36049	9.67648e-119
		ZNF318	1.3593	3.59351e-09
		FADD	1.3576	2.67454e-15
		CHST7	1.35677	9.03048e-10
		SMURF2	1.3563	1.64363e-38
		SEMA4B	1.35625	1.20179e-16
		LIMD2	1.35563	0.000812427
		ASIC1	1.35543	0.000128679
		EMP1	1.35429	6.76933e-19
		ICA1	1.3542	0.000462823
		ABHD6	1.3534	5.04871e-05
		IRF2BP2	1.35231	1.50684e-28
		PHACTR2	1.34869	2.11826e-08
		SMAGP	1.34827	0.000106104
		MYD88	1.34795	1.14564e-08
		AMPD3	1.34774	5.56645e-08
		MESDC1	1.34704	1.90346e-07
		SAPCD2	1.34693	6.6728e-16
		PHLPP1	1.34534	3.85781e-06
		DDHD1	1.34484	9.38113e-11
		FAM131A	1.34431	5.32742e-05
		THSD4	1.34368	1.94186e-31
		EHD3	1.34366	1.88953e-06
		ASB13	1.34292	3.16132e-06
		MT-ATP6	1.34264	2.8906e-247
		EFNB1	1.34246	0.000120087
		FA2H	1.34202	7.0604e-08
		GK	1.34162	2.85648e-06
		LINC00707	1.34098	8.63644e-13
		ZNF804A	1.34039	5.28525e-09
		HSPA8	1.33948	0
		MYPOP	1.33929	0.000206112
		HORMAD1	1.33848	0.000158654
		RFFL	1.33802	9.13592e-15
		TP53BP2	1.33652	1.40383e-12
		RBMS2	1.33543	2.33734e-27
		CCNJ	1.3348	0.000108884
		SMG1P7	1.33393	4.03711e-06
		RAP1GAP	1.33042	0.000105585
		GAMT	1.32979	5.59714e-07
		43533	1.32926	1.90099e-06
		ACACA	1.32838	4.30254e-29
		ADCY1	1.32821	5.21361e-07
		DKK3	1.32732	1.29434e-07
		UGT8	1.32683	0.000324984
		CLIP2	1.3266	2.56152e-05
		SKP2	1.32639	6.42715e-05
		RABGEF1	1.32615	1.05694e-05
		THEM6	1.32586	4.07679e-14
		FBXO27	1.32462	0.000364521
		MICB	1.32427	4.4463e-05
		ELK3	1.32352	2.68929e-38
		CBX8	1.32339	1.65248e-05
		SORL1	1.32335	4.47638e-06
		PLK1	1.32326	2.37225e-19
		OAS1	1.32324	3.7929e-10
		FOSL1	1.32302	2.06031e-61
		LMBRD2	1.32176	7.69918e-05
		COQ10A	1.3213	0.000138921
		LPCAT4	1.32052	1.35388e-10
		TRMT13	1.3204	0.000913499
		ABHD16A	1.31978	0.000243805
		NCS1	1.31851	3.66837e-09
		RIOK2	1.31788	1.74147e-09
		CDC20	1.31768	8.66966e-23
		SPATA13	1.31739	0.000142238
		PARP9	1.31663	9.40292e-05
		HSPA2	1.31652	0.000634114
		FRMD5	1.31628	3.60928e-05
		B3GNT2	1.31551	6.91851e-09
		C1QTNF1	1.31537	3.17623e-10
		PSD3	1.31452	1.84288e-10
		IFI16	1.31423	6.00875e-07
		TMEM165	1.31369	1.68081e-14
		INPP5A	1.31168	4.35161e-09
		MLX	1.31141	2.30153e-20
		MTF1	1.31112	7.89924e-05
		TNFRSF11A	1.31018	1.09338e-07
		ZNF385D	1.30973	6.60147e-06
		SLC25A23	1.30933	1.40864e-05
		ARL4C	1.30889	2.95844e-85
		FER	1.30884	5.11251e-07
		ARHGEF18	1.30863	3.50962e-13
		PNP	1.30686	1.44302e-28
		PHC2	1.30638	2.59345e-37
		C3orf58	1.30591	0.00034459
		ANPEP	1.30559	1.02979e-09
		ZFHX4	1.30517	0.000201111
		LDLR	1.30491	1.2044e-29
		KIF20A	1.30451	1.51692e-10
		OSBPL5	1.30446	7.23388e-05
		EBPL	1.30403	2.51475e-06
		AC092171.2	1.30318	0.000154951
		TCEAL8	1.30246	1.78354e-11
		ANKRD9	1.30202	3.21834e-06
		EDEM3	1.30165	5.74713e-10
		PLS1	1.30162	3.69221e-10
		MAML2	1.30145	7.36425e-05
		GPSM1	1.30105	2.80328e-05
		LAMC2	1.30091	5.11882e-92
		FCHSD1	1.30082	0.000380861
		TRAPPC12	1.29976	4.30526e-18
		P3H3	1.29935	3.58554e-07
		CEP63	1.2992	0.000341515
		PSPC1	1.29868	9.9385e-08
		H2AFX	1.2974	3.91525e-28
		EXTL3	1.29702	5.06553e-07
		AL121722.1	1.2967	0.000175276
		CARD10	1.29666	2.22481e-06
		MFSD9	1.29666	0.000245247
		PRKCD	1.29499	0.000173497
		EEPD1	1.29432	8.40632e-05
		AL031282.2	1.29291	0.000310226
		PALM2-AKAP2	1.29249	3.27516e-20
		IL4R	1.29191	1.77544e-14
		TRIB1	1.29158	1.51658e-05
		YRDC	1.2913	0.000138249
		TNIP2	1.29103	4.49116e-09
		GEMIN4	1.29094	7.10957e-18
		CLP1	1.2895	0.000651774
		CLMN	1.28946	0.000630891
		AC010733.2	1.28864	0.000305649
		PRKACB	1.28754	1.74243e-06
		ALKBH6	1.28684	7.78235e-06
		CACNG7	1.28671	3.60928e-05
		TMEM110	1.28646	1.80473e-05
		MAP4K4	1.28639	5.87173e-53
		CEBPB	1.28588	2.85359e-31
		LTBP2	1.28563	1.72216e-05
		LRCH1	1.28548	2.25706e-06
		PLXNA1	1.28485	8.19782e-19
		ALG2	1.28455	1.31052e-06
		PLIN2	1.28429	4.39145e-30
		ITPKC	1.28394	5.74942e-06
		C17orf51	1.28383	1.4754e-11
		SEC24D	1.28271	1.25817e-06
		RAB11FIP1	1.28241	5.5714e-06
		SAMD4A	1.28208	1.44781e-08
		SNIP1	1.28195	0.000576038
		PGPEP1	1.28172	1.4822e-05
		MIR222HG	1.28107	1.01367e-05
		COX16	1.281	9.1761e-06
		PIGX	1.28076	7.68501e-05
		AC026412.1	1.28068	5.14851e-05
		IMPDH1	1.27991	7.84713e-10
		DAB2IP	1.27967	1.5106e-06
		FHOD1	1.27934	2.27704e-18
		HEBP2	1.27914	1.78543e-07
		DUSP4	1.27902	1.56299e-26
		DHX57	1.27884	1.43622e-09
		HOMER3	1.27865	2.78296e-08
		CSRNP1	1.27859	5.46916e-05
		B4GALNT4	1.27859	0.000692195
		SYNM	1.27853	1.16079e-14
		SLC10A3	1.27838	6.65278e-09
		IER3	1.27809	4.24293e-10
		RGMB	1.27788	1.069e-13
		TRIM38	1.27757	0.000139251
		TOR4A	1.27756	1.49686e-11
		PDE4B	1.27713	0.000894801
		SIRPA	1.27688	1.2328e-15
		REPS1	1.27675	2.23467e-10
		RUNDC1	1.27549	8.92764e-09
		OTULIN	1.27501	1.2947e-07
		CRELD1	1.27473	0.000762626
		KBTBD4	1.27383	3.8288e-05
		IGF2	1.27369	1.1044e-26
		SLC37A1	1.2736	0.000358965
		MED12	1.2728	9.7615e-06
		ACSS1	1.27264	5.21768e-07
		ITGA5	1.27178	1.22484e-15
		CXorf38	1.27142	5.59835e-06
		SUSD6	1.27071	0.000593584
		SMO	1.27049	2.32002e-05
		CEP192	1.2702	2.0927e-05
		BRI3	1.26974	1.44463e-06
		TMEM231	1.26967	0.000514509
		WDFY2	1.26928	1.92925e-10
		C18orf25	1.26886	4.45774e-05
		CNNM4	1.26853	6.68688e-07
		TOP1	1.26836	1.1428e-26
		RBM14	1.26801	5.57925e-17
		MDFIC	1.26786	7.04269e-06
		BCL7C	1.26777	7.23388e-05
		CCDC107	1.26774	4.47218e-05
		CDH24	1.26759	0.000437116
		DBNDD1	1.26753	3.35703e-08
		SHC3	1.26727	4.5921e-08
		KBTBD6	1.26638	0.000659855
		RBM12	1.26618	1.79541e-19
		SFXN3	1.26614	1.35288e-16
		ERCC6L	1.26592	1.74172e-05
		PITX1	1.26577	3.38395e-05
		CBR3	1.26563	0.000860675
		ZNF710	1.26468	0.000740795
		HMGA1	1.26402	8.01672e-158
		PIM3	1.26355	6.33386e-06
		AP2B1	1.26316	8.72379e-127
		OXNAD1	1.26211	1.89297e-05
		CARD19	1.26205	4.85159e-06
		TSPAN9	1.26201	2.77633e-05
		NR2F6	1.26198	1.56781e-11
		FNTB	1.26181	9.65354e-07
		ZNF516	1.26094	0.000151064
		SOGA1	1.26066	1.4174e-09
		TAOK3	1.26055	4.41857e-06
		RNF166	1.26051	2.92225e-05
		SLC33A1	1.26003	9.82823e-07
		MLKL	1.25919	2.81354e-08
		MFSD5	1.25855	1.27832e-08
		PDS5B	1.25822	9.16554e-05
		SLC25A17	1.25803	0.000327616
		ZBTB7A	1.25803	1.16251e-06
		ANKS6	1.25787	2.33367e-05
		FXYD5	1.25765	8.07419e-16
		NOP14-AS1	1.25752	0.00012125
		AKAP2	1.25742	5.48001e-19
		HSPA4L	1.25702	4.06318e-09
		AMD1	1.25701	1.07272e-22
		SAP30L	1.25614	0.000250392
		ODC1	1.25519	2.4756e-53
		AURKA	1.25484	6.89846e-15
		CDR2L	1.25475	8.98838e-09
		TRIP11	1.25441	8.98023e-07
		PTPRU	1.25378	1.26432e-07
		AFAP1L1	1.25372	4.32727e-05
		ESAM	1.25275	3.5691e-12
		ITGA3	1.25194	9.34981e-221
		CCNB1	1.25156	3.05055e-19
		DEPDC1B	1.25125	4.96451e-05
		STX12	1.25106	0.000222631
		ECI1	1.25106	8.54369e-10
		TAF12	1.25099	0.000686025
		LIMA1	1.25074	7.26134e-05
		ITPR1	1.25046	0.00066022
		CLDN12	1.25044	1.52473e-07
		RBM47	1.24945	3.58592e-06
		C1orf112	1.24933	0.000465262
		CDC34	1.24929	2.24996e-09
		DYRK2	1.24922	0.000164012
		C11orf84	1.24895	1.5976e-06
		SPG20	1.24886	6.61975e-05
		BAK1	1.24844	1.6717e-05
		ZFP36L2	1.24832	3.07207e-06
		AADAT	1.24816	0.00094901
		SNPH	1.24808	2.26753e-07
		GPR137B	1.24788	0.000426259
		BTN2A1	1.24788	5.18938e-06
		ATG7	1.24757	2.25402e-07
		C10orf88	1.24751	0.00055352
		MOB3B	1.247	3.81818e-05
		MED17	1.24675	2.65086e-06
		IDH2	1.24669	1.48689e-06
		RBM38	1.24668	0.000563829
		CEP170	1.24629	2.66258e-22
		CNP	1.2462	2.98684e-13
		RASGRF2	1.24596	6.57154e-06
		DDAH1	1.24562	0.000473647
		TMEM51	1.2451	1.32791e-05
		SEMA3A	1.24492	2.92383e-06
		SGO2	1.24489	4.82056e-06
		CLCN4	1.24484	0.000400419
		PPM1F	1.24429	1.11911e-14
		TTYH3	1.24424	2.90637e-20
		LINC01234	1.24389	2.74767e-09
		POLR2C	1.24313	3.87531e-12
		RANBP6	1.24312	5.28484e-11
		PIK3R1	1.24291	0.000794035
		AGTRAP	1.24239	0.000142238
		CD44	1.24197	9.13025e-136
		RRBP1	1.24128	7.25418e-25
		BRIX1	1.24116	2.15162e-07
		NOMO3	1.24014	1.80963e-07
		ABCA2	1.23995	1.72667e-05
		ITGB5	1.23985	3.14593e-18
		RPGR	1.23983	0.000777362
		RASSF8	1.23975	0.000543233
		SH3KBP1	1.23959	4.9519e-12
		AC006058.4	1.23912	0.000917126
		PCDH10	1.23894	2.7618e-09
		WNT7B	1.23865	6.49376e-11
		PLEKHJ1	1.23864	2.64345e-06
		PTPN3	1.23864	0.00046975
		PLEKHA5	1.2384	0.000603896
		KCNQ5	1.23803	0.000854922
		PLEKHM1	1.23799	5.21513e-07
		SUOX	1.23792	0.00094789
		P3H4	1.23728	3.07746e-09
		NCEH1	1.23702	7.31845e-19
		ODF2	1.23568	4.03711e-06
		STX10	1.23551	8.9605e-05
		MYO9B	1.23538	2.96202e-11
		IL31RA	1.23538	1.05338e-08
		PXN	1.23518	5.07792e-34
		CD3EAP	1.23518	0.000248588
		SLC22A18	1.23498	0.00093013
		PRR7	1.23493	0.000971349
		STK17A	1.23464	9.81742e-23
		MMP15	1.2345	0.000982029
		TM4SF1	1.23378	6.52439e-45
		CSRP1	1.2331	2.34441e-44
		NUP54	1.233	0.000123671
		SDC1	1.23224	1.62212e-38
		WRNIP1	1.23205	2.23387e-08
		CCDC88A	1.23194	1.24362e-17
		KCNQ3	1.23181	3.81512e-06
		CU634019.1	1.23148	3.73728e-05
		PWWP2B	1.23137	0.000243837
		PPP1R18	1.23111	1.60024e-08
		FHOD3	1.23108	8.28605e-05
		ZEB1	1.23054	5.17084e-05
		TMF1	1.23029	5.71825e-05
		RPIA	1.23022	0.000948572
		SCARA3	1.23021	9.31856e-05
		AC007192.1	1.22976	1.47275e-05
		RASA3	1.22947	1.77897e-10
		ENDOD1	1.22943	6.15808e-07
		HIST1H2AC	1.22878	0.000112915
		VPS54	1.22839	4.88121e-06
		UBE2C	1.2279	6.1376e-08
		BUB3	1.22766	2.34872e-38
		RPUSD1	1.22665	1.48501e-06
		ATP5D	1.22663	1.72479e-09
		CKAP2	1.22643	7.29555e-09
		PIK3CD	1.22623	2.16303e-08
		C6orf120	1.22598	0.000203847
		CTSL	1.22587	5.3719e-27
		PAQR3	1.22573	5.09327e-05
		PQLC1	1.22558	0.000242161
		LEO1	1.22555	5.12069e-11
		EHBP1L1	1.22536	2.66182e-09
		LCMT2	1.22533	0.0005394
		XYLT2	1.22448	2.55054e-06
		IER5	1.22387	6.82609e-12
		MCTP1	1.22378	1.13133e-07
		LINC00941	1.22377	8.49902e-06
		CPOX	1.22363	3.66837e-09
		ST3GAL5	1.2234	7.57855e-08
		LRFN4	1.22307	2.31244e-07
		HPS3	1.22302	5.2919e-07
		HGH1	1.223	5.04521e-07
		C16orf45	1.22293	4.58774e-14
		MIR100HG	1.22277	5.65413e-08
		FBXL19	1.22216	0.000148641
		RNF19B	1.2213	0.000419523
		ARPC5L	1.22103	7.08176e-05
		CENPV	1.22087	1.28176e-08
		SH3D19	1.22073	1.75577e-06
		DDX51	1.22064	6.25018e-08
		DOLK	1.22058	0.000803599
		KCNMA1	1.22001	9.55102e-24
		SLC52A2	1.22	3.39051e-10
		MBP	1.21999	5.27504e-10
		PREB	1.21967	5.46096e-13
		ST3GAL2	1.21944	4.3707e-05
		NBPF20	1.2192	6.00875e-07
		B4GALT6	1.21898	0.000614086
		FAM196B	1.21884	2.17145e-07
		FAM83G	1.21858	1.79279e-09
		ARHGAP18	1.21835	0.000895639
		ELL2	1.21794	5.4789e-09
		SGSM2	1.21788	3.4472e-11
		AC018629.1	1.21783	1.61924e-08
		S100A16	1.21731	1.38727e-24
		CD47	1.21714	2.56191e-09
		HIP1R	1.21576	0.000415067
		GPATCH11	1.21566	9.0883e-05
		TOR1AIP1	1.21557	4.16981e-09
		KRT18	1.21556	4.54878e-58
		STAM2	1.21534	2.84259e-06
		UBE2Q1	1.21533	3.71576e-09
		FBN1	1.21527	3.90895e-09
		DNTTIP2	1.21512	5.60646e-09
		DDX10	1.21466	2.38085e-25
		LRP11	1.21441	3.93313e-05
		RIN3	1.21425	6.10948e-06
		STK39	1.21414	1.59965e-06
		KIAA1524	1.21398	5.69213e-07
		WWTR1	1.21387	3.84538e-22
		KCNN4	1.21386	2.54766e-05
		ORAI2	1.21377	6.98896e-05
		SLC9A7	1.21374	1.25276e-06
		OPN3	1.21324	4.71738e-06
		BAHD1	1.21316	0.00055723
		CNTNAP3P2	1.21286	1.23151e-05
		VANGL1	1.21275	4.53144e-05
		FASN	1.21269	3.38142e-33
		SPR	1.21263	2.36133e-09
		RAB3B	1.21246	2.54268e-10
		FAM111B	1.21243	0.000173778
		HRH1	1.21241	0.000217336
		FBRSL1	1.21218	9.33618e-06
		BRCC3	1.2118	1.55521e-06
		CD59	1.21169	3.05459e-27
		TMEM245	1.21155	2.69409e-05
		KIAA1217	1.21133	5.75743e-05
		FAM58A	1.21121	0.000237065
		TECPR2	1.21084	0.000471498
		EIF2AK4	1.21069	1.5442e-13
		DAP	1.21051	5.35224e-11
		AC240274.1	1.21037	3.31311e-05
		TMEM87B	1.21022	1.39935e-05
		GLTP	1.20965	9.42082e-05
		CHST3	1.20949	4.60471e-10
		CPNE2	1.20899	2.42389e-05
		EID2	1.20865	2.68621e-07
		PLCXD2	1.2084	0.000323693
		HSPA12A	1.20835	5.01132e-05
		LRRC8A	1.20803	2.58272e-06
		CLIC1	1.20788	1.77238e-29
		TBC1D2B	1.20751	1.74158e-13
		FAM20C	1.20641	0.000166407
		NSRP1	1.20591	1.26755e-06
		UNC119	1.20582	7.54369e-05
		TPBG	1.20529	1.43969e-07
		FSTL1	1.20495	7.06426e-35
		PDLIM5	1.2045	1.05687e-09
		LINC01619	1.20448	2.53461e-13
		ACOT7	1.20431	1.77765e-07
		ALDH7A1	1.20405	4.91474e-07
		WDR26	1.20386	1.17249e-10
		CBX6	1.20384	2.18943e-09
		ZDHHC18	1.20327	1.44288e-05
		TMEM8A	1.20327	8.08278e-07
		SH3BGRL3	1.20243	5.22542e-08
		ATP11A	1.2022	8.00818e-06
		DCXR	1.20164	7.89924e-05
		LARS2	1.20082	0.00043534
		SPATS2L	1.20075	5.16113e-17
		GPATCH2L	1.20046	2.89474e-07
		STAMBPL1	1.20044	5.97688e-06
		BRIP1	1.20018	0.000156182
